# Supplementary material for: Identification of Potential Biomarkers and Biological Pathways for Poor Clinical Outcome in Mucinous Colorectal Adenocarcinoma
Source: Cancers (Basel). 2021 Jun 30;13(13):3280. doi: 10.3390/cancers13133280 (PMC8268122; doi:10.3390/cancers13133280)
Supplement: Supplementary file 1 [file cancers-13-03280-s001.zip]

Archive with 1 entries (1 files):
- cancers-1277913-supplementary.pdf
